# Supplementary material for: NeoMUST: an accurate and efficient multi-task learning model for neoantigen presentation
Source: Life Sci Alliance. 2024 Jan 30;7(4):e202302255. doi: 10.26508/lsa.202302255 (PMC10828515; doi:10.26508/lsa.202302255)
Supplement: Supplementary file 1 [file LSA-2023-02255_SdataF2.xlsx]

## Sheet: Fig2A-D (AUC-PR)
Sample	NetMHCpan4.0 EL	MHCflurry2.0 BA	MHCflurry2.0 PS	NeoMUST NP
24616531	0.338669	0.267012	0.301918	0.201685
10-002-S1-TISSUE	0.164535	0.134519	0.303333	0.122263
11-002-S1-TISSUE	0.378084	0.394353	0.524797	0.37287
29/14-TISSUE	0.0562814	0.0460716	0.146445	0.0431089
637/13-TISSUE	0.0407485	0.059619	0.187704	0.0454299
APHER1	0.401307	0.334347	0.29123	0.383289
APHER6	0.358004	0.218621	0.249725	0.287304
BCN-018-TISSUE	0.195195	0.133964	0.276196	0.133429
CD165	0.419098	0.209963	0.442883	0.478325
CM467	0.155265	0.445547	0.404158	0.498497
CPH-07-TISSUE	0.311594	0.223097	0.362503	0.24036
CPH-08-TISSUE	0.307784	0.348196	0.425226	0.356239
CPH-09-TISSUE	0.18444	0.16562	0.277594	0.157068
FIB	0.372188	0.369478	0.540266	0.454125
FM-82	0.341276	0.207348	0.344168	0.327196
FM-93/2	0.271284	0.214352	0.424971	0.498767
GD149	0.445695	0.498997	0.57692	0.510034
HCC1143	0.457537	0.409413	0.451865	0.432332
HCC1937	0.52558	0.476771	0.437346	0.491507
HCT116	0.482461	0.287689	0.368312	0.554135
HEK293	0.451488	0.484628	0.544166	0.431727
HHC.2015	0.041227	0.0541025	0.071198	0.0458475
HL-60	0.557899	0.60034	0.583177	0.454917
JY	0.388447	0.325514	0.301934	0.353186
JY.2015	0.0642371	0.0855469	0.102442	0.0913411
KESKIN_13240-002	0.584056	0.37879	0.660309	0.489068
KESKIN_13240-005	0.495921	0.588042	0.733558	0.634713
KESKIN_13240-006	0.145728	0.133551	0.249647	0.4411
KESKIN_13240-015	0.449255	0.455634	0.55495	0.405104
KESKIN_CP-594_V1	0.475126	0.336042	0.532919	0.395087
KESKIN_DFCI-5283	0.383345	0.39273	0.462304	0.293597
KESKIN_DFCI-5328	0.312252	0.206468	0.384645	0.557104
KESKIN_DFCI-5341	0.220781	0.123705	0.254412	0.289253
KESKIN_H4198_BT187	0.59237	0.522213	0.631217	0.56031
KESKIN_H4512_BT145	0.423183	0.490696	0.542421	0.491155
LEIDEN-004-TISSUE	0.200652	0.156098	0.278952	0.157323
LEIDEN-005-TISSUE	0.328669	0.240925	0.419395	0.320764
LNT-229	0.330361	0.322797	0.3338	0.311214
LNT-229+DAC	0.37104	0.366051	0.375734	0.321107
MAVER-1	0.375671	0.435057	0.671724	0.578813
MD155	0.486937	0.290642	0.442916	0.497741
MEL-12	0.534701	0.534619	0.423386	0.550904
MEL-15	0.37749	0.413274	0.443047	0.343241
MEL-16	0.504038	0.475571	0.419647	0.471191
MEL-624	0.384232	0.299766	0.540697	0.447196
MEL-8	0.446108	0.352659	0.314668	0.373451
MEWO	0.424091	0.254832	0.432656	0.483474
PAT_AC2	0.15298	0.201316	0.328772	0.318596
PAT_C	0.0899604	0.0685722	0.0793631	0.11933
PAT_CELG	0.0475734	0.0685681	0.0983794	0.356419
PAT_CP2	0.245661	0.197274	0.299392	0.306706
PAT_FL	0.204043	0.151847	0.289551	0.226374
PAT_J	0.0799634	0.0575993	0.0789502	0.0870395
PAT_JPB3	0.0733146	0.1093	0.180833	0.196584
PAT_JT2	0.219689	0.188364	0.30936	0.261831
PAT_M	0.241818	0.127173	0.1591	0.226519
PAT_MA	0.0976448	0.0593263	0.0808509	0.0935748
PAT_ML	0.157169	0.0766935	0.117206	0.154995
PAT_NS2	0.130238	0.215527	0.269139	0.364414
PAT_NT	0.283522	0.349714	0.310297	0.328488
PAT_PF1	0.111532	0.0699441	0.0895751	0.119788
PAT_R	0.213628	0.147745	0.176802	0.212875
PAT_RT	0.209406	0.130398	0.251025	0.292656
PAT_SR	0.170434	0.0958651	0.195237	0.189449
PAT_ST	0.135166	0.0958509	0.144478	0.113188
PD42	0.271972	0.224752	0.393941	0.390985
RA957	0.449861	0.352245	0.479519	0.473271
RPMI8226	0.317219	0.354567	0.486131	0.460212
SK-MEL-5	0.376153	0.270553	0.432498	0.376865
T98G	0.273136	0.292749	0.34356	0.403526
T98G+DAC	0.285628	0.293271	0.356592	0.42353
THP-1	0.524697	0.360491	0.566662	0.466608
TIL1	0.340012	0.329641	0.607615	0.533135
TIL3	0.429152	0.419975	0.442198	0.40318
U-87	0.417314	0.281271	0.379019	0.32784
U-87+DAC	0.43192	0.308381	0.418078	0.357744

## Sheet: Fig2E-H (AUC-ROC)
Sample	NetMHCpan4.0 EL	MHCflurry2.0 BA	MHCflurry2.0 PS	NeoMUST NP
24616531	0.923516	0.895967	0.900382	0.910797
10-002-S1-TISSUE	0.898987	0.894048	0.928631	0.878623
11-002-S1-TISSUE	0.926009	0.927967	0.936911	0.921794
29/14-TISSUE	0.866784	0.85947	0.912045	0.826545
637/13-TISSUE	0.779656	0.823136	0.85202	0.786767
APHER1	0.905123	0.914895	0.910398	0.922625
APHER6	0.916318	0.928094	0.926485	0.941865
BCN-018-TISSUE	0.766326	0.815997	0.83452	0.807281
CD165	0.960813	0.956709	0.966508	0.969878
CM467	0.933217	0.974127	0.974196	0.97533
CPH-07-TISSUE	0.856774	0.88619	0.903722	0.882439
CPH-08-TISSUE	0.895957	0.909284	0.922575	0.90569
CPH-09-TISSUE	0.825168	0.851923	0.87749	0.836887
FIB	0.947038	0.951579	0.955304	0.95442
FM-82	0.898764	0.897624	0.899874	0.913642
FM-93/2	0.957469	0.944547	0.963831	0.971406
GD149	0.965179	0.971807	0.973059	0.97134
HCC1143	0.941081	0.952459	0.950877	0.95951
HCC1937	0.925688	0.952205	0.949144	0.961829
HCT116	0.943958	0.941516	0.941036	0.959159
HEK293	0.970594	0.966834	0.972487	0.976993
HHC.2015	0.758942	0.748501	0.757313	0.767202
HL-60	0.980896	0.982617	0.982309	0.977078
JY	0.851786	0.92078	0.91886	0.900975
JY.2015	0.779244	0.799378	0.796847	0.820781
KESKIN_13240-002	0.987132	0.98476	0.989262	0.982935
KESKIN_13240-005	0.963272	0.973327	0.974321	0.984068
KESKIN_13240-006	0.911349	0.904647	0.928246	0.963237
KESKIN_13240-015	0.964593	0.966526	0.970838	0.972396
KESKIN_CP-594_V1	0.934421	0.949473	0.955002	0.951116
KESKIN_DFCI-5283	0.901248	0.926566	0.93355	0.909442
KESKIN_DFCI-5328	0.851573	0.866798	0.863622	0.963653
KESKIN_DFCI-5341	0.863036	0.880343	0.880191	0.94632
KESKIN_H4198_BT187	0.979821	0.977381	0.980354	0.978423
KESKIN_H4512_BT145	0.965915	0.971118	0.974208	0.975627
LEIDEN-004-TISSUE	0.817972	0.84848	0.863615	0.846984
LEIDEN-005-TISSUE	0.884412	0.905538	0.915037	0.908935
LNT-229	0.901094	0.904653	0.912614	0.921088
LNT-229+DAC	0.916667	0.916997	0.925826	0.931083
MAVER-1	0.973599	0.977481	0.983063	0.984971
MD155	0.966751	0.960866	0.965844	0.964926
MEL-12	0.923007	0.933524	0.926599	0.929608
MEL-15	0.954873	0.9574	0.959811	0.955975
MEL-16	0.958769	0.952965	0.950949	0.957532
MEL-624	0.961043	0.958821	0.967106	0.970154
MEL-8	0.930781	0.927324	0.924057	0.937778
MEWO	0.950005	0.944173	0.956105	0.964571
PAT_AC2	0.866115	0.883164	0.889677	0.903647
PAT_C	0.718842	0.790003	0.775459	0.785184
PAT_CELG	0.714367	0.83911	0.836568	0.86685
PAT_CP2	0.899077	0.908276	0.91354	0.88776
PAT_FL	0.848794	0.854207	0.891563	0.871713
PAT_J	0.701918	0.762891	0.748927	0.788135
PAT_JPB3	0.853724	0.891692	0.90865	0.905793
PAT_JT2	0.893262	0.908584	0.917146	0.917124
PAT_M	0.870656	0.876808	0.874292	0.897554
PAT_MA	0.736873	0.780485	0.777866	0.779206
PAT_ML	0.794121	0.815881	0.834347	0.832347
PAT_NS2	0.887699	0.909714	0.934181	0.904178
PAT_NT	0.866258	0.907197	0.901748	0.888834
PAT_PF1	0.727208	0.787037	0.779963	0.790834
PAT_R	0.914601	0.904385	0.907631	0.906452
PAT_RT	0.817432	0.849127	0.849213	0.860172
PAT_SR	0.727984	0.76648	0.775636	0.787112
PAT_ST	0.866241	0.885202	0.895095	0.860183
PD42	0.935375	0.949596	0.956045	0.970575
RA957	0.973962	0.976213	0.978996	0.979477
RPMI8226	0.943906	0.950859	0.95579	0.957155
SK-MEL-5	0.939157	0.92682	0.9453	0.917296
T98G	0.893207	0.922174	0.927423	0.922307
T98G+DAC	0.903183	0.926265	0.932532	0.926522
THP-1	0.962261	0.961563	0.966216	0.961997
TIL1	0.97217	0.974421	0.981931	0.973785
TIL3	0.971221	0.974935	0.97408	0.973028
U-87	0.910185	0.912494	0.924365	0.917121
U-87+DAC	0.9118	0.917713	0.926191	0.919873
