# Supplementary material for: NeoMUST: an accurate and efficient multi-task learning model for neoantigen presentation
Source: Life Sci Alliance. 2024 Jan 30;7(4):e202302255. doi: 10.26508/lsa.202302255 (PMC10828515; doi:10.26508/lsa.202302255)
Supplement: Supplementary file 6 [file LSA-2023-02255_SdataF3.xlsx]

## Sheet: Fig3A-C (AUC-PR)
Sample	NetMHCpan4.0 EL	MHCflurry2.0 BA	NeoMUST NP
KESKIN_A0101	0.745256	0.743899	0.764211
KESKIN_A0201	0.574486	0.55454	0.491004
KESKIN_A0202	0.736026	0.619023	0.698597
KESKIN_A0203	0.748171	0.715915	0.751912
KESKIN_A0204	0.715773	0.676906	0.711341
KESKIN_A0205	0.552373	0.401805	0.593721
KESKIN_A0206	0.662111	0.530745	0.417675
KESKIN_A0207	0.625785	0.699247	0.705451
KESKIN_A0211	0.651105	0.591349	0.673659
KESKIN_A0301	0.294702	0.30014	0.311545
KESKIN_A1101	0.530427	0.48792	0.513532
KESKIN_A1102	0.731672	0.690737	0.718911
KESKIN_A2301	0.708454	0.717978	0.745031
KESKIN_A2402	0.655444	0.703792	0.733243
KESKIN_A2407	0.82719	0.828955	0.831632
KESKIN_A2501	0.55218	0.688662	0.726129
KESKIN_A2601	0.764059	0.747141	0.792778
KESKIN_A2902	0.320967	0.353567	0.302137
KESKIN_A3001	0.406113	0.371298	0.49548
KESKIN_A3002	0.645345	0.565683	0.653065
KESKIN_A3101	0.259936	0.284122	0.308626
KESKIN_A3201	0.64455	0.680778	0.764739
KESKIN_A3301	0.701897	0.512523	0.415797
KESKIN_A3303	0.641257	0.5144	0.393038
KESKIN_A3401	0.596241	0.576214	0.644086
KESKIN_A3402	0.580679	0.484821	0.551463
KESKIN_A3601	0.694093	0.690677	0.608574
KESKIN_A6601	0.620793	0.711376	0.747465
KESKIN_A6801	0.565166	0.547582	0.629956
KESKIN_A6802	0.231827	0.216194	0.261857
KESKIN_A7401	0.660663	0.651086	0.61277
KESKIN_B0702	0.532791	0.461017	0.407778
KESKIN_B0704	0.770296	0.742609	0.675961
KESKIN_B0801	0.635558	0.732125	0.645418
KESKIN_B1301	0.338455	0.237008	0.523866
KESKIN_B1302	0.432577	0.328598	0.579471
KESKIN_B1402	0.620373	0.645463	0.744551
KESKIN_B1501	0.721696	0.675971	0.73679
KESKIN_B1502	0.686567	0.624874	0.675063
KESKIN_B1503	0.692848	0.629	0.784918
KESKIN_B1510	0.847462	0.823866	0.769127
KESKIN_B1517	0.684251	0.644003	0.438616
KESKIN_B1801	0.640245	0.735659	0.755849
KESKIN_B2705	0.401066	0.394003	0.115636
KESKIN_B3501	0.325316	0.368305	0.361362
KESKIN_B3503	0.838076	0.803414	0.770442
KESKIN_B3507	0.850467	0.845842	0.854774
KESKIN_B3701	0.475683	0.360937	0.604973
KESKIN_B3801	0.738306	0.760636	0.767734
KESKIN_B3802	0.733586	0.73623	0.742289
KESKIN_B4001	0.747956	0.773959	0.753704
KESKIN_B4002	0.541461	0.590955	0.629225
KESKIN_B4006	0.625382	0.658885	0.784612
KESKIN_B4201	0.73541	0.700474	0.418715
KESKIN_B4402	0.711477	0.630581	0.59837
KESKIN_B4403	0.679896	0.682284	0.668704
KESKIN_B4501	0.739294	0.764372	0.764265
KESKIN_B4601	0.488157	0.632898	0.637131
KESKIN_B4901	0.774869	0.734518	0.740233
KESKIN_B5001	0.646753	0.625415	0.597614
KESKIN_B5101	0.474127	0.464075	0.490592
KESKIN_B5201	0.476062	0.481506	0.636012
KESKIN_B5301	0.823073	0.798855	0.73215
KESKIN_B5401	0.535977	0.558527	0.57661
KESKIN_B5501	0.668417	0.680665	0.623513
KESKIN_B5502	0.681555	0.704557	0.71691
KESKIN_B5601	0.562432	0.627858	0.653308
KESKIN_B5701	0.320349	0.291383	0.277805
KESKIN_B5703	0.682889	0.71399	0.67616
KESKIN_B5801	0.739602	0.724883	0.700444
KESKIN_B5802	0.470568	0.331957	0.416107
KESKIN_C0102	0.457615	0.667687	0.698798
KESKIN_C0202	0.349927	0.451522	0.470578
KESKIN_C0302	0.572967	0.637506	0.603894
KESKIN_C0303	0.426585	0.436157	0.43038
KESKIN_C0304	0.692195	0.663495	0.649084
KESKIN_C0401	0.739533	0.669843	0.67389
KESKIN_C0403	0.683505	0.701837	0.724455
KESKIN_C0501	0.647404	0.768632	0.757481
KESKIN_C0602	0.378056	0.467327	0.453321
KESKIN_C0701	0.372383	0.364603	0.352442
KESKIN_C0702	0.589264	0.623462	0.657453
KESKIN_C0704	0.332482	0.263918	0.086321
KESKIN_C0801	0.593915	0.594557	0.419956
KESKIN_C0802	0.676958	0.766114	0.749569
KESKIN_C1202	0.510174	0.638366	0.606374
KESKIN_C1203	0.536028	0.510771	0.573419
KESKIN_C1402	0.624937	0.662545	0.698324
KESKIN_C1403	0.688105	0.742483	0.798028
KESKIN_C1502	0.55974	0.513586	0.592553
KESKIN_C1601	0.303859	0.331779	0.359208
KESKIN_C1701	0.38939	0.582273	0.631598
MAPTAC_A*02:01	0.524125	0.440527	0.491516
MAPTAC_A*11:01	0.641645	0.590914	0.569911
MAPTAC_A*32:01	0.714712	0.703125	0.785687
MAPTAC_B*07:02	0.554595	0.508971	0.501116
MAPTAC_B*45:01	0.640463	0.666086	0.706466
MAPTAC_B*52:01	0.488264	0.503445	0.637704
MAPTAC_C*03:03	0.481046	0.534048	0.535708
MAPTAC_C*06:02	0.415946	0.521456	0.484495

## Sheet: Fig3D-F (AUC-ROC)
Sample	NetMHCpan4.0 EL	MHCflurry2.0 BA	NeoMUST NP
KESKIN_A0101	0.963664	0.965247	0.973522
KESKIN_A0201	0.962349	0.965742	0.956017
KESKIN_A0202	0.983112	0.978441	0.984409
KESKIN_A0203	0.99079	0.991097	0.992706
KESKIN_A0204	0.979216	0.982221	0.984691
KESKIN_A0205	0.971116	0.965442	0.972285
KESKIN_A0206	0.982701	0.9822	0.96436
KESKIN_A0207	0.967757	0.976017	0.978367
KESKIN_A0211	0.97876	0.978473	0.982292
KESKIN_A0301	0.935642	0.937355	0.949295
KESKIN_A1101	0.959396	0.959468	0.968225
KESKIN_A1102	0.984885	0.98559	0.989642
KESKIN_A2301	0.945955	0.943034	0.958196
KESKIN_A2402	0.967642	0.973275	0.976502
KESKIN_A2407	0.98856	0.990652	0.992826
KESKIN_A2501	0.963268	0.971513	0.969125
KESKIN_A2601	0.977322	0.976425	0.978877
KESKIN_A2902	0.859634	0.875109	0.864384
KESKIN_A3001	0.955059	0.950903	0.966326
KESKIN_A3002	0.961772	0.95698	0.962212
KESKIN_A3101	0.939339	0.946273	0.966351
KESKIN_A3201	0.980737	0.981298	0.985674
KESKIN_A3301	0.985527	0.975758	0.979492
KESKIN_A3303	0.986076	0.981921	0.981162
KESKIN_A3401	0.976433	0.977696	0.980427
KESKIN_A3402	0.973027	0.971816	0.979338
KESKIN_A3601	0.942997	0.948356	0.942798
KESKIN_A6601	0.975044	0.977792	0.980344
KESKIN_A6801	0.964824	0.962691	0.968197
KESKIN_A6802	0.74294	0.782986	0.869457
KESKIN_A7401	0.98263	0.982183	0.985281
KESKIN_B0702	0.939771	0.935674	0.943878
KESKIN_B0704	0.988623	0.985984	0.98299
KESKIN_B0801	0.984637	0.986311	0.983003
KESKIN_B1301	0.971328	0.947809	0.981682
KESKIN_B1302	0.965323	0.940188	0.967236
KESKIN_B1402	0.971455	0.97525	0.980897
KESKIN_B1501	0.975673	0.979077	0.98351
KESKIN_B1502	0.970611	0.971738	0.969477
KESKIN_B1503	0.984453	0.984129	0.988371
KESKIN_B1510	0.991171	0.989894	0.987211
KESKIN_B1517	0.983837	0.979693	0.97025
KESKIN_B1801	0.978929	0.980013	0.980418
KESKIN_B2705	0.885668	0.922353	0.893576
KESKIN_B3501	0.770635	0.839984	0.949376
KESKIN_B3503	0.988685	0.987847	0.983833
KESKIN_B3507	0.990865	0.993187	0.993472
KESKIN_B3701	0.935876	0.931692	0.944237
KESKIN_B3801	0.984621	0.983899	0.982983
KESKIN_B3802	0.987235	0.986011	0.98493
KESKIN_B4001	0.985478	0.987044	0.985344
KESKIN_B4002	0.958648	0.963319	0.966131
KESKIN_B4006	0.983991	0.986831	0.986471
KESKIN_B4201	0.988068	0.986801	0.975037
KESKIN_B4402	0.968455	0.978429	0.982858
KESKIN_B4403	0.936361	0.950188	0.973719
KESKIN_B4501	0.968008	0.975508	0.968629
KESKIN_B4601	0.959457	0.966715	0.972732
KESKIN_B4901	0.977398	0.975498	0.979298
KESKIN_B5001	0.973374	0.976705	0.975677
KESKIN_B5101	0.841183	0.859456	0.942151
KESKIN_B5201	0.971898	0.96954	0.979398
KESKIN_B5301	0.98901	0.990181	0.987334
KESKIN_B5401	0.872019	0.895569	0.951829
KESKIN_B5501	0.982572	0.984192	0.985184
KESKIN_B5502	0.984346	0.987846	0.987086
KESKIN_B5601	0.95436	0.961491	0.957394
KESKIN_B5701	0.752205	0.764858	0.865051
KESKIN_B5703	0.967633	0.96985	0.972743
KESKIN_B5801	0.970421	0.968632	0.970604
KESKIN_B5802	0.964301	0.940902	0.952893
KESKIN_C0102	0.974558	0.984597	0.984143
KESKIN_C0202	0.870231	0.938409	0.834316
KESKIN_C0302	0.972318	0.98055	0.976899
KESKIN_C0303	0.822924	0.84218	0.855022
KESKIN_C0304	0.984587	0.984637	0.984146
KESKIN_C0401	0.982186	0.980074	0.977529
KESKIN_C0403	0.963616	0.972983	0.977447
KESKIN_C0501	0.960911	0.965338	0.974599
KESKIN_C0602	0.880975	0.903359	0.922015
KESKIN_C0701	0.925294	0.941775	0.933667
KESKIN_C0702	0.975463	0.976559	0.982126
KESKIN_C0704	0.92832	0.930343	0.710054
KESKIN_C0801	0.972713	0.976463	0.946521
KESKIN_C0802	0.975466	0.981668	0.981617
KESKIN_C1202	0.946865	0.966767	0.978067
KESKIN_C1203	0.974506	0.973005	0.979571
KESKIN_C1402	0.978875	0.980268	0.982158
KESKIN_C1403	0.986262	0.988743	0.990614
KESKIN_C1502	0.971864	0.972874	0.976308
KESKIN_C1601	0.914774	0.919748	0.887459
KESKIN_C1701	0.955468	0.968037	0.965888
MAPTAC_A*02:01	0.915616	0.926089	0.930084
MAPTAC_A*11:01	0.970581	0.968675	0.96956
MAPTAC_A*32:01	0.974841	0.976293	0.978856
MAPTAC_B*07:02	0.926153	0.937646	0.929427
MAPTAC_B*45:01	0.936615	0.94133	0.95293
MAPTAC_B*52:01	0.959929	0.957093	0.96925
MAPTAC_C*03:03	0.888296	0.890853	0.880844
MAPTAC_C*06:02	0.873819	0.888122	0.893664
