# Supplementary material for: NeoMUST: an accurate and efficient multi-task learning model for neoantigen presentation
Source: Life Sci Alliance. 2024 Jan 30;7(4):e202302255. doi: 10.26508/lsa.202302255 (PMC10828515; doi:10.26508/lsa.202302255)
Supplement: Supplementary file 10 [file LSA-2023-02255_SdataF4.xlsx]

## Sheet: Fig4A
Percent of training set	MHCflurry2.0 (days)	NeoMUST (days)	NeoMUST_ensemble (days)
5	2.08
10	4.14
20	6
40	12.35
100	29.33	0.18	1.94

## Sheet: Fig4B (AUC-PR)
Sample	NeoMUST NP	NeoMUST_ensemble NP
24616531	0.201685	0.28308
10-002-S1-TISSUE	0.122263	0.136419
11-002-S1-TISSUE	0.37287	0.438227
29/14-TISSUE	0.0431089	0.0459233
637/13-TISSUE	0.0454299	0.0471805
APHER1	0.383289	0.405747
APHER6	0.287304	0.334588
BCN-018-TISSUE	0.133429	0.164875
CD165	0.478325	0.540831
CM467	0.498497	0.547015
CPH-07-TISSUE	0.24036	0.296625
CPH-08-TISSUE	0.356239	0.396039
CPH-09-TISSUE	0.157068	0.181269
FIB	0.454125	0.30158
FM-82	0.327196	0.334764
FM-93/2	0.498767	0.589695
GD149	0.510034	0.554418
HCC1143	0.432332	0.544509
HCC1937	0.491507	0.522515
HCT116	0.554135	0.61018
HEK293	0.431727	0.467054
HHC.2015	0.0458475	0.048837
HL-60	0.454917	0.512424
JY	0.353186	0.379438
JY.2015	0.0913411	0.087706
KESKIN_13240-002	0.489068	0.628027
KESKIN_13240-005	0.634713	0.688381
KESKIN_13240-006	0.4411	0.385264
KESKIN_13240-015	0.405104	0.406719
KESKIN_CP-594_V1	0.395087	0.463658
KESKIN_DFCI-5283	0.293597	0.329028
KESKIN_DFCI-5328	0.557104	0.563998
KESKIN_DFCI-5341	0.289253	0.323182
KESKIN_H4198_BT187	0.56031	0.613034
KESKIN_H4512_BT145	0.491155	0.536712
LEIDEN-004-TISSUE	0.157323	0.193423
LEIDEN-005-TISSUE	0.320764	0.373526
LNT-229	0.311214	0.338177
LNT-229+DAC	0.321107	0.355897
MAVER-1	0.578813	0.650152
MD155	0.497741	0.528953
MEL-12	0.550904	0.611082
MEL-15	0.343241	0.425995
MEL-16	0.471191	0.535233
MEL-624	0.447196	0.497094
MEL-8	0.373451	0.418431
MEWO	0.483474	0.573595
PAT_AC2	0.318596	0.33975
PAT_C	0.11933	0.12072
PAT_CELG	0.356419	0.374696
PAT_CP2	0.306706	0.381606
PAT_FL	0.226374	0.255996
PAT_J	0.0870395	0.0933374
PAT_JPB3	0.196584	0.238922
PAT_JT2	0.261831	0.286339
PAT_M	0.226519	0.266389
PAT_MA	0.0935748	0.0943458
PAT_ML	0.154995	0.162275
PAT_NS2	0.364414	0.403252
PAT_NT	0.328488	0.39774
PAT_PF1	0.119788	0.130248
PAT_R	0.212875	0.264398
PAT_RT	0.292656	0.330451
PAT_SR	0.189449	0.198482
PAT_ST	0.113188	0.116695
PD42	0.390985	0.446363
RA957	0.473271	0.545566
RPMI8226	0.460212	0.530167
SK-MEL-5	0.376865	0.461518
T98G	0.403526	0.448387
T98G+DAC	0.42353	0.465845
THP-1	0.466608	0.552848
TIL1	0.533135	0.604695
TIL3	0.40318	0.447447
U-87	0.32784	0.390588
U-87+DAC	0.357744	0.422196
