# Supplementary material for: NeoMUST: an accurate and efficient multi-task learning model for neoantigen presentation
Source: Life Sci Alliance. 2024 Jan 30;7(4):e202302255. doi: 10.26508/lsa.202302255 (PMC10828515; doi:10.26508/lsa.202302255)
Supplement: Supplementary file 11 [file LSA-2023-02255_SdataF5.xlsx]

## Sheet: Fig5A (AUC-PR)
Sample	NeoMUST NP	NeoMUST_drop_BA NP
24616531	0.201685	0.233832
10-002-S1-TISSUE	0.122263	0.112367
11-002-S1-TISSUE	0.37287	0.329555
29/14-TISSUE	0.0431089	0.0459952
637/13-TISSUE	0.0454299	0.0450984
APHER1	0.383289	0.313555
APHER6	0.287304	0.263373
BCN-018-TISSUE	0.133429	0.0883602
CD165	0.478325	0.446691
CM467	0.498497	0.453837
CPH-07-TISSUE	0.24036	0.22246
CPH-08-TISSUE	0.356239	0.321602
CPH-09-TISSUE	0.157068	0.140547
FIB	0.454125	0.203299
FM-82	0.327196	0.287996
FM-93/2	0.498767	0.435639
GD149	0.510034	0.46816
HCC1143	0.432332	0.384825
HCC1937	0.491507	0.452214
HCT116	0.554135	0.4524
HEK293	0.431727	0.35255
HHC.2015	0.0458475	0.0400759
HL-60	0.454917	0.428049
JY	0.353186	0.268747
JY.2015	0.0913411	0.0659779
KESKIN_13240-002	0.489068	0.520232
KESKIN_13240-005	0.634713	0.555992
KESKIN_13240-006	0.4411	0.341238
KESKIN_13240-015	0.405104	0.311105
KESKIN_CP-594_V1	0.395087	0.358238
KESKIN_DFCI-5283	0.293597	0.265297
KESKIN_DFCI-5328	0.557104	0.335666
KESKIN_DFCI-5341	0.289253	0.23299
KESKIN_H4198_BT187	0.56031	0.515565
KESKIN_H4512_BT145	0.491155	0.45561
LEIDEN-004-TISSUE	0.157323	0.139006
LEIDEN-005-TISSUE	0.320764	0.285177
LNT-229	0.311214	0.270335
LNT-229+DAC	0.321107	0.281877
MAVER-1	0.578813	0.561654
MD155	0.497741	0.457036
MEL-12	0.550904	0.516522
MEL-15	0.343241	0.349502
MEL-16	0.471191	0.393389
MEL-624	0.447196	0.404768
MEL-8	0.373451	0.324113
MEWO	0.483474	0.439556
PAT_AC2	0.318596	0.270712
PAT_C	0.11933	0.0967944
PAT_CELG	0.356419	0.331157
PAT_CP2	0.306706	0.331072
PAT_FL	0.226374	0.195366
PAT_J	0.0870395	0.101498
PAT_JPB3	0.196584	0.198507
PAT_JT2	0.261831	0.258656
PAT_M	0.226519	0.24895
PAT_MA	0.0935748	0.0905793
PAT_ML	0.154995	0.111343
PAT_NS2	0.364414	0.277788
PAT_NT	0.328488	0.310159
PAT_PF1	0.119788	0.113834
PAT_R	0.212875	0.208913
PAT_RT	0.292656	0.256135
PAT_SR	0.189449	0.135844
PAT_ST	0.113188	0.132271
PD42	0.390985	0.320469
RA957	0.473271	0.442333
RPMI8226	0.460212	0.389007
SK-MEL-5	0.376865	0.369812
T98G	0.403526	0.352868
T98G+DAC	0.42353	0.367559
THP-1	0.466608	0.436444
TIL1	0.533135	0.486717
TIL3	0.40318	0.364306
U-87	0.32784	0.304524
U-87+DAC	0.357744	0.323609
